# Supplementary material for: Generic formulations: availability and applicability for exposure assessment
Source: J Expo Sci Environ Epidemiol. 2026 Mar 16;36(3):479–89. doi: 10.1038/s41370-025-00837-4 (PMC13143825; doi:10.1038/s41370-025-00837-4)
Supplement: Supplementary file 2 — Supplementary Information-4 [file 41370_2025_837_MOESM2_ESM.xlsx]

## Sheet: DetailedOECDMapping
Supplementary Information 4 - Details of information found in various sources, mapped to OECD product use categories and subcategories. Some references are specific documents, some are websites. Directions for locating information on various websites are found in the WebSiteMiningTips sheet.
OECD Product Use Categories from: OECD ENV/JM/MONO(2017)14
			Generic Formulation Availability
Category	Subcategory	Category as listed in Reference	Consumer	Industrial	Other Exposure Relevant Information	Reference
Adhesives and sealants: 7 subcategories
Adhesives and sealants	1. Single component glues and adhesives	No clear match
Adhesives and sealants	2. Two-component glues and adhesives	No clear match
Adhesives and sealants	3. One component caulks	No clear match
Adhesives and sealants	4. Two component caulks	No clear match
Adhesives and sealants	5. Fillers and putties	Water-borne bituminous construction products (polymer-modified bituminous thick coatings)	For widespread use by professional and consumer users. For each component category provides a percentage range and indicative value (>90% of uses). GF is the same as in industrial formulation document (FEICA and EFCC 2017). Found in Annex I in F&E 2018, Table 3 of F&E 2017.		Annual use rate of construction chemical products in Europe for widespread uses (tons/y); environmental release factors by media for volatile/non-volatile grouped construction and adhesive products by indoor or outdoor use	FEICA and EFCC 2017, 2018
Adhesives and sealants	6. Solder	No clear match
Adhesives and sealants	7. Hot-melt adhesives	No clear match
Adhesives and sealants	Not assigned	Industrial solvent-borne/solvent-less adhesives/sealants, and also water-borne adhesives/sealants	Same Generic Formulations provided in industrial use, widespread use and formulation documents; for each component category provides a percentage range and indicative value. Info found in: FEICA and EFCC 2017: Table 1 and 2, section 2 ingredients and product types; same info in FEICA and EFCC 2018 Annex 1, FEICA 2023 Table 2.		Typical daily use rate at industrial site ( F&E 2017:Table 5, section; FEICA 2023 section 5 justification of use rates); annual indicative use rate for widespread uses (F&E 2018:Annex 1) ; environmental release factors for manufacturing % by media or environmental release factors for industrial use (Section 5 justification of release factors all documents).	FEICA and EFCC 2017, 2018; FEICA 2023.
Adhesives and sealants	Not assigned	Construction chemical products based on reactive epoxy resins (surface protection of concrete, concrete injection, waterproofing, floor screeds, flooring, functional coatings, adhesives for tiles)	For widespread use by professional and consumer users. For each component category provides a percentage range and indicative value (>90% of uses). GF is the same as in industrial formulation document (F&E 2018). Information in Annex 2 of F&E 2018, Table 3 of F&E 2017		Annual use rate of construction chemical products in Europe for widespread uses (tons/y); environmental release factors by media for volatile/non-volatile grouped construction and adhesive products by indoor or outdoor use	FEICA and EFCC 2017, 2018
Adhesives and sealants	Not assigned	Construction chemical products based on reactive polyurethane resins (surface protection of concrete, concrete injection, waterproofing, floor screeds, flooring, functional coatings, adhesives for tiles)	For widespread use by professional and consumer users. For each component category provides a percentage range and indicative value (>90% of uses). GF is the same as in industrial formulation document (F&E 2018). Information in Annex 2 of F&E 2018, Table 3 of F&E 2017		Annual use rate of construction chemical products in Europe for widespread uses (tons/y); environmental release factors by media for volatile/non-volatile grouped construction and adhesive products by indoor or outdoor use	FEICA and EFCC 2017, 2018
Adhesives and sealants	Not assigned	Construction chemical products based on other reactive resins (surface protection of concrete, primers, bonding agents, waterproofing, floor screeds, flooring, functional coatings, adhesives for tiles)	For widespread use by professional and consumer users. For each component category provides a percentage range and indicative value (>90% of uses). GF is the same as in industrial formulation document (F&E 2018). Information in Annex 2 of F&E 2018, Table 3 of F&E 2017		Annual use rate of construction chemical products in Europe for widespread uses (tons/y); environmental release factors by media for volatile/non-volatile grouped construction and adhesive products by indoor or outdoor use	FEICA and EFCC 2017, 2018
Adhesives and sealants	Not assigned	Cementitious construction products modified mineral mortars, concrete repair products, tile adhesives, cementitious screeds, floor levelling compounds, grouts, waterproofing slurries)	For widespread use by professional and consumer users. For each component category provides a percentage range and indicative value (>90% of uses). GF is the same as in industrial formulation document (F&E 2018). Information in Annex 2 of F&E 2018, Table 3 of F&E 2017		Annual use rate of construction chemical products in Europe for widespread uses (tons/y); environmental release factors by media for volatile/non-volatile grouped construction and adhesive products by indoor or outdoor use	FEICA and EFCC 2017, 2018
Adhesives and sealants	Not assigned	Construction chemical products based on polymer dispersions (surface protection of concrete, concrete injection, waterproofing, floor screeds, flooring, functional coatings, adhesives for tiles)	For widespread use by professional and consumer users. For each component category provides a percentage range and indicative value (>90% of uses). GF is the same as in industrial formulation document (F&E 2018). Information in Annex 2 of F&E 2018, Table 3 of F&E 2017		Annual use rate of construction chemical products in Europe for widespread uses (tons/y); environmental release factors by media for volatile/non-volatile grouped construction and adhesive products by indoor or outdoor use	FEICA and EFCC 2017, 2018
Adhesives and sealants	Not assigned	Solvent-borne bituminous construction products	For widespread use by professional and consumer users. For each component category provides a percentage range and indicative value (>90% of uses). GF is the same as in industrial formulation document (F&E 2018). Information in Annex 2 of F&E 2018, Table 3 of F&E 2017		Annual use rate of construction chemical products in Europe for widespread uses (tons/y); environmental release factors by media for volatile/non-volatile grouped construction and adhesive products by indoor or outdoor use	FEICA and EFCC 2017, 2018
Adhesives and sealants	Not assigned	Concrete release agents	For widespread use by professional and consumer users. For each component category provides a percentage range and indicative value (>90% of uses). GF is the same as in industrial formulation document (F&E 2018). Information in Annex 2 of F&E 2018, Table 3 of F&E 2017		Annual use rate of construction chemical products in Europe for widespread uses (tons/y); environmental release factors by media for volatile/non-volatile grouped construction and adhesive products by indoor or outdoor use	FEICA and EFCC 2017, 2018
Adhesives and sealants	Not assigned	Concrete admixtures	For widespread use by professional and consumer users. For each component category provides a percentage range and indicative value (>90% of uses). GF is the same as in industrial formulation document (F&E 2018). Information in Annex 2 of F&E 2018, Table 3 of F&E 2017		Annual use rate of construction chemical products in Europe for widespread uses (tons/y); environmental release factors by media for volatile/non-volatile grouped construction and adhesive products by indoor or outdoor use	FEICA and EFCC 2017, 2018
Adhesives and sealants	Not assigned	Sealants	Detailed information from SDS for individual DIY consumer products summarized in Annex II, some component and weight fraction information included.	No	Table 26 lists 10 sealant types and main purpose (use) by type (i.e., butylene-based: wooden window frames). Table A5 is a compilation of data from MSDS, technical data sheets, manufacturer or retailer websites which includes listed ingredients, sometimes with % in product, also includes % solids, density, packaging size information and use rate (g/m2). Exposure scenarios for many product types.	Cieszynski 2022
Adhesives and sealants	Not assigned	Adhesives and sealants	Registered users can access specific product formulations but unclear if these are consumer, industrial or both	Registered users can access specific product formulations but unclear if these are consumer, industrial or both	Public can search raw materials by function; registered users- can also search formulations by application	UL Prospector
Agricultural products: 3 subcategories
Agricultural products	1. Agricultural non_x0002_pesticidal products	Fertilizers	No	No	Identifies some minerals that may be present; provides fertilizer release rates to environment; mentions "FEE" tool for fertilizer emissions that includes direct release to soil; FEE tool guidance includes refinements to release rates and also crop interception estimates by canopy area. Note, these and all REACH use maps provide information on general conditions of use (i.e., product handling act…	Fertilizers Europe 2020
Agricultural products	1. Agricultural non_x0002_pesticidal products	Herbicide	3 representative formulations by substance (not specified if C or I)			Showell 2006
Agricultural products	1. Agricultural non_x0002_pesticidal products	Herbicide	No	No	Environmental release factors for solvents for agrochemical use , widespread consumer use. There are multiple ESIG documents with environmental release percentages, because they did not contain generic formulation information each one was not opened	ESIG 2018
Agricultural products	2. Biocides (non_x0002_agricultural applications)	Categories of: algae, green deposit removers; black mold removers; disinfectants for use indoors (none currently registered); swimming pool disinfectants: waterbed conditioners, disinfectants for chemical toilets and rubbish bins; veterinary hygiene biocidal products; drinking water disinfectants:	No	No	Provides examples of active ingredients by each of the document's disinfectant categories	Prud'homme de Lodder 2006
Agricultural products	2. Biocides (non_x0002_agricultural applications)	Pest control products that evaporate from strips and cassettes S3.1 electrical evaporators for insect control S4.1, and insect repellents S5.1	No	No	Includes main active ingredients of Pest control products that evaporate from strips and cassettes S3.1 electrical evaporators for insect control S4.1, and insect repellents S5.1	Bremmer 2006b
Agricultural products	2. Biocides (non_x0002_agricultural applications)	Gasses and foggers used by professionals (S8.2)	No	No	Includes main active ingredients of gasses and foggers used by professionals (S8.2)	Bremmer 2006b
Agricultural products	3. Biocide (Agricultural pesticide products)	No clear match
Air care products: 3 subcategories
Air care products	1, Instant action air fresheners	Air Fresheners: spray, liquid/gels, electric evaporators.	Rudimentary: main ingredients % by colorant, fragrance, preservative, solvent and surfactant for spray, liquid/gel and electric evaporator air fresheners Table 3.2	No	Table 4.2 examples of specific non-volatile ingredients and their function in air-care sprays.	Meesters 2022
Air care products	2. Continuous action air fresheners	Formulation of household care and professional cleaning and hygiene products - AISE ERC2; covers solid cosmetic bath products and home care products including solid soap bars, solid form shampoos for hair, hand and skin cleaning and hygiene products, scented candles used as air care products.	Formulation of household care - AISE- ERC2; range and indicative concentration values to reflect >80% of each product category by function	Formulation of household care- AISE-ERC2; range and indicative concentration values to reflect >80% of each product category by function	Daily industrial use rates by site and release factors to environmental media by production scale.	AISE 2021b
Air care products	2. Continuous action air fresheners	Air Fresheners: spray, liquid/gels, electric evaporators.	Rudimentary: main ingredients % by colorant, fragrance, preservative, solvent and surfactant for spray, liquid/gel and electric evaporator air fresheners Table 3.2	No	Table 4.2 examples of specific non-volatile ingredients and their function in air-care sprays.	Meesters 2022
Air care products	3. Air fresheners for motor vehicles	No clear match
Arts, crafts and hobby materials: 7 subcategories
Arts, crafts and hobby materials-7	1. Crafting glue	No clear match
Arts, crafts and hobby materials-7	2. Adhesives applied at elevated temperatures	No clear match
Arts, crafts and hobby materials-7	3. Crafting paint (applied to craft)	No clear match
Arts, crafts and hobby materials-7	4. Crafting paint (applied to body)	No clear match
Arts, crafts and hobby materials-7	5. Fixatives and finishing spray coatings	No clear match
Arts, crafts and hobby materials-7	6. Modelling clay	No clear match
Arts, crafts and hobby materials-7	7. Cement/concrete	No clear match
Anti-freeze and de-icing products: 4 subcategories
Anti-freeze and de-icing products 4	1. Anti-freeze liquids	No clear match
Anti-freeze and de-icing products 4	2. De-icing liquids	Deicing	No	No	Environmental release factors for de-icing applications, widespread consumer use. There are multiple ESIG documents with environmental release percentages, because they did not contain generic formulation information each one was not opened	ESIG 2018
Anti-freeze and de-icing products 4	3. De-icing solids	No clear match
Anti-freeze and de-icing products 4	4. Lock deicers/releasers	No clear match
Apparel and footwear care products: 6 subcategories
Apparel and footwear care products 6	1. Pre-market Apparel finishing, and impregnating/surface treatment products	No clear match
Apparel and footwear care products 6	2. Pre-market waxes, stains, and polishes applied to footwear	No clear match
Apparel and footwear care products 6	3. Post-market waxes, and polishes applied to footwear (shoe polish)	Shoe polish products	In Table 12.9 of reference	No		Meesters 2018
Apparel and footwear care products 6	4. Anti-static spray	No clear match
Apparel and footwear care products 6	5. Waterproofing and water resistant sprays	No clear match
Apparel and footwear care products 6	6. Insect repellent treatment	No clear match
Apparel and footwear care products 6	not assigned	Formulation of: shoe refresher spray; fabric refresher odor neutralizer (liquid)	Picture of consumer wearing a sneaker and think this type of product would be a consumer use, so think formulation also applies to consumer. Difficult to categorize as these appear to be example formulation that list specific ingredients and concentrations, therefore categorizing as product specific.	For formulation of these products. Difficult to categorize as these appear to be example formulation that list specific ingredients and concentrations, therefore categorizing as product specific.		Schill and Seilacher 2020
Automotive care products: 4 subcategories
Automotive care products 4	1. Exterior car waxes, polishes, and coatings	Auto exterior cleaner and wax	One formulation by substance, not specified if C or I			Showell 2006
Automotive care products 4	2. Exterior car washes and soaps	Industrial car washing/boat cleaning water-borne processing aids	No	Yes, AISE ERC4 reasonable worst case and typical concentrations by function	Typical dilution rate and daily use rate for industrial cleaning; days of release and release factors to environmental media	AISE 2021a
Automotive care products 4	2. Exterior car washes and soaps	Formulation of: high pressure car cleaner; mild car wash shampoo; touchless care wash concentrate	Unclear if formulations are for consumer or industrial products. Difficult to categorize as these appear to be example formulation that list specific ingredients and concentrations, therefore categorizing as product specific.	For formulation. Difficult to categorize as these appear to be example formulation that list specific ingredients and concentrations, therefore categorizing as product specific.		Schill and Seilacher 2020
Automotive care products 4	2. Exterior car washes and soaps	Car wash, truck wash, tire wash, car wash presoak	Specific formulation	Specific formulations include touchless wash facilities, industrial metal cleaner, industrial engine block cleaner	Stepan often indicates both ingredient and function, some ingredients may be commercial formulations	Stepan 2024
Automotive care products 4	3. Interior car care	Carpet and upholstery cleaner, vehicle care; interior cleaner,	Specific formulation	Specific formulation	Stepan often indicates both ingredient and function, some ingredients may be commercial formulations	Stepan 2024
Automotive care products 4	3. Interior car care	Plastic and vinyl cleaner, transport vehicle brightener and cleaner	Specific formulation	No	Stepan often indicates both ingredient and function, some ingredients may be commercial formulations	Stepan 2024
Automotive care products 4	4. Touch up auto paint	No clear match
Cleaning and furnishing care products : 8 subcategories
Cleaning and furnishing care products 8	1. All-purpose liquid spray cleaner	All-purpose liquid cleaner/polish	Unclear if formulation is for household or Industrial & Institutional products. Difficult to categorize as these appear to be example formulation that list specific ingredients and concentrations, therefore categorizing as product specific.	For formulation of household and I&I products. Difficult to categorize as these appear to be example formulation that list specific ingredients and concentrations, therefore categorizing as product specific.		Schill and Seilacher 2020
Cleaning and furnishing care products 8	1. All-purpose liquid spray cleaner	All Purpose Cleaners by liquid, spray and wet tissue	Yes in Table 8.1	No		Meesters 2018
Cleaning and furnishing care products 8	1. All-purpose liquid spray cleaner	Bathroom cleaners, multiple types (tub and tile, mold and mildew, lime and rust, toilet bowl, all purpose spray and wipe cleaner etc.), graffiti remover, concrete cleaner,	Specific formulations some by both ingredients and function, overlap with industrial or I&I market	Industrial or Institutional and industrial (I&I) specific formulations, some overlap between household, industrial and I&I	Formulations can be searched by market: household, industrial, or institutional & industrial (I&I). For bathroom cleaners household contains all N=11, much smaller number returned if search for industrial (N=1) or I&I (N=2). Industrial and I&I differed. Both powder and liquid formulations in both consumer and industrial categories for bathroom cleaner. Stepan often indicates both ingredient and f…	Stepan 2024
Cleaning and furnishing care products 8	1. All-purpose liquid spray cleaner	Outdoor patio, deck and siding cleaners	Specific formulations	Specific formulation	Stepan often indicates both ingredient and function, some ingredients may be commercial formulations	Stepan 2024
Cleaning and furnishing care products 8	2. All-purpose foam spray cleaner	No clear match
Cleaning and furnishing care products 8	3. All-purpose liquid cleaner/polish	Formulation of household care and professional cleaning and hygiene products - AISE ERC2; covers liquid detergents and maintenance products used as laundry detergents, carpet cleaners, surface cleaners (multi-purpose, bathroom, oven, kitchen, window/glass and floor cleaners, descalers, drain openers, scouring agents, household antiseptics and wipes, in-cistern devices, in the bowl systems and liq…	Formulation of household care - AISE- ERC2; values provided for high and low viscosity liquid products; range and indicative concentration values to reflect >80% of each product category by function	Formulation of household care - AISE- ERC2; values provided for high and low viscosity liquid products; range and indicative concentration values to reflect >80% of each product category by function	Daily industrial use rates by site and release factors to environmental media by production scale	AISE 2021b
Cleaning and furnishing care products 8	3. All-purpose liquid cleaner/polish	Formulation of all purpose hard surface cleaner	Example for formulation of household products. Difficult to categorize as these appear to be example formulation that list specific ingredients and concentrations, therefore categorizing as product specific.	Example for formulation of household products. Difficult to categorize as these appear to be example formulation that list specific ingredients and concentrations, therefore categorizing as product specific.		Schill and Seilacher 2020
Cleaning and furnishing care products 8	3. All-purpose liquid cleaner/polish	CS Cleaning Product FS: All Purpose Cleaners by liquid, spray and wet tissue	Yes in Table 8.1 of reference	No		Meesters 2018
Cleaning and furnishing care products 8	3. All-purpose liquid cleaner/polish	Floor products by cleaner liquid, polisher, combined product, sealer, stripper A or B; may apply to multiple subcategories	Yes in Table 11.1 of reference	No		Meesters 2018
Cleaning and furnishing care products 8	3. All-purpose liquid cleaner/polish	Formulation of disinfectant detergent; floor cleaner: glass cleaner. All of these are liquids; (unclear if this is correct assignment?)	For formulation of household products. Difficult to categorize as these appear to be example formulation that list specific ingredients and concentrations, therefore categorizing as product specific.	For formulation of household products. Difficult to categorize as these appear to be example formulation that list specific ingredients and concentrations, therefore categorizing as product specific.		Schill and Seilacher 2020
Cleaning and furnishing care products 8	3. All-purpose liquid cleaner/polish	carpet and upholstery cleaner, liquid	specific formulations	No	Stepan often indicates both ingredient and function, some ingredients may be commercial formulations	Stepan 2024
Cleaning and furnishing care products 8	3. All-purpose liquid cleaner/polish	floor cleaners, liquid, glass and mirror cleaner liquid, glass and mirror cleaner powder, hard surface cleaners, oven cleaners, kitchen cleaners liquid and powder	Specific formulations	Institutional and Industrial specific formulations	Stepan often indicates both ingredient and function, some ingredients may be commercial formulations	Stepan 2024
Cleaning and furnishing care products 8	3. All-purpose liquid cleaner/polish	liquid hard surface cleaner	3 representative formulations by substance (not specified C or I)	No?		Showell 2006
Cleaning and furnishing care products 8	4. All-purpose waxes and polishes	No clear match
Cleaning and furnishing care products 8	5. Powder cleaners (floors)	Formulation of household care and professional cleaning and hygiene products - AISE ERC2; covers regular granular and tabulated products including laundry detergents (Powders and tabs), surface cleaners (powders and tablets), and machine dishwashing products	Formulation of household care - AISE- ERC2; range and indicative concentration values to reflect >80% of each product category by function	Formulation of household care- AISE-ERC2; range and indicative concentration values to reflect >80% of each product category by function	Daily industrial use rates by site and release factors to environmental media by production scale	AISE 2021b
Cleaning and furnishing care products 8	6. Appliance cleaners	Formulation of household care and professional cleaning and hygiene products - AISE ERC2; covers liquid detergents and maintenance products used as laundry detergents, carpet cleaners, surface cleaners (multi-purpose, bathroom, oven, kitchen, window/glass and floor cleaners, descalers, drain openers, scouring agents, household antiseptics and wipes, in-cistern devices, in the bowl systems and liq…	Formulation of household care - AISE- ERC2; values provided for high and low viscosity liquid products; range and indicative concentration values to reflect >80% of each product category by function	Formulation of household care - AISE- ERC2; values provided for high and low viscosity liquid products; range and indicative concentration values to reflect >80% of each product category by function	Daily industrial use rates by site and release factors to environmental media by production scale	AISE 2021b
Cleaning and furnishing care products 8	6. Appliance cleaners	Oven cleaners	Yes in Table 12.2 of reference	No		Meesters 2018
Cleaning and furnishing care products 8	6. Appliance cleaners	Oven cleaners, oven and grill cleaners, meat packing plant cleaner (stainless steel cleaner)	Specific formulations	I&I specific formulations	Stepan often indicates both ingredient and function, some ingredients may be commercial formulations	Stepan 2024
Cleaning and furnishing care products 8	6. Appliance cleaners	Formulation of: oven cleaner; refrigerator cleaner- odor absorbing	Example for formulation of household products. Difficult to categorize as these appear to be example formulation that list specific ingredients and concentrations, therefore categorizing as product specific.	Example for formulation of household products. Difficult to categorize as these appear to be example formulation that list specific ingredients and concentrations, therefore categorizing as product specific.		Schill and Seilacher 2020
Cleaning and furnishing care products 8	6. Appliance cleaners	Abrasives by powder or liquid- example given is an oven cleaner, so included here, but could C173apply to multiple subcategories	Yes in Table 9.1 of reference	No		Meesters 2018
Cleaning and furnishing care products 8	6. Appliance cleaners	Cleaner for food processing equipment	No	5 formulations by substance		Showell 2006
Cleaning and furnishing care products 8	6. Appliance cleaners	Industrial aqueous based metal cleaning detergent	No	4 representative formulations by substance		Showell 2006
Cleaning and furnishing care products 8	7. Drain and toilet cleaners (liquid)	Formulation of household care and professional cleaning and hygiene products - AISE ERC2; covers liquid detergents and maintenance products used as laundry detergents, carpet cleaners, surface cleaners (multi-purpose, bathroom, oven, kitchen, window/glass and floor cleaners, descalers, drain openers, scouring agents, household antiseptics and wipes, in-cistern devices, in the bowl systems and liq…	Formulation of household care - AISE- ERC2; values provided for high and low viscosity liquid products; range and indicative concentration values to reflect >80% of each product category by function	Formulation of household care - AISE- ERC2; values provided for high and low viscosity liquid products; range and indicative concentration values to reflect >80% of each product category by function	Daily industrial use rates by site and release factors to environmental media by production scale	AISE 2021b
Cleaning and furnishing care products 8	7. Drain and toilet cleaners (liquid)	Formulation of viscous WC cleaner; toilet liquid rim block (gel); eco friendly tile & bath cleaner;	Example for formulation of household products. Difficult to categorize as these appear to be example formulation that list specific ingredients and concentrations, therefore categorizing as product specific.	Example for formulation of household products. Difficult to categorize as these appear to be example formulation that list specific ingredients and concentrations, therefore categorizing as product specific.		Schill and Seilacher 2020
Cleaning and furnishing care products 8	7. Drain and toilet cleaners (liquid)	Bathroom cleaners by liquid, liquid strong, or spray	Yes in Table 10.1 of reference	No		Meesters 2018
Cleaning and furnishing care products 8	7. Drain and toilet cleaners (liquid)	Bathroom cleaners, multiple types (tub and tile, mold and mildew, lime and rust, toilet bowl, all purpose spray and wipe cleaner etc.)	Specific formulations by both ingredients and function	No? Industrial and I&I formulations bathroom category indicate for surfaces	Stepan often indicates both ingredient and function, some ingredients may be commercial formulations	Stepan 2024
Cleaning and furnishing care products 8	7. Drain and toilet cleaners (liquid)	Toilet bowl cleaner	specific formulations by both ingredients and function	No	Stepan often indicates both ingredient and function, some ingredients may be commercial formulations	Stepan 2024
Cleaning and furnishing care products 8	8. Powder cleaners (porcelain)	Formulation of household care and professional cleaning and hygiene products - AISE ERC2; covers regular granular and tabulated products including laundry detergents (Powders and tabs), surface cleaners (powders and tablets), and machine dishwashing products	Formulation of household care - AISE- ERC2; range and indicative concentration values to reflect >80% of each product category by function	Formulation of household care- AISE-ERC2; range and indicative concentration values to reflect >80% of each product category by function	Daily industrial use rates by site and release factors to environmental media by production scale	AISE 2021b
Cleaning and furnishing care products 8	8. Powder cleaners (porcelain)	Bathroom cleaners, multiple types (tub and tile, mold and mildew, lime and rust, toilet bowl, all purpose spray and wipe cleaner etc.)	Specific formulations by both ingredients and function, N=11, 3 of which also fall within industrial or I&I market	Institutional and industrial and industrial (I&I) specific formulations by both ingredients and function. These formulations are also found with the household care formulations.	Formulations can be searched by market: household, industrial, or institutional & industrial (I&I). For bathroom cleaners household contains all N=11, much smaller number returned if search for industrial (N=1) or I&I (N=2). Industrial and I&I differed. Both powder and liquid formulations in both consumer and industrial categories	Stepan 2024
Cleaning and furnishing care products	Aggregated information that applies to multiple subcategories	Formulation of household care and professional cleaning and hygiene products - AISE ERC2; covers liquid detergents and maintenance products used as laundry detergents, carpet cleaners, surface cleaners (multi-purpose, bathroom, oven, kitchen, window/glass and floor cleaners, descalers, drain openers, scouring agents, household antiseptics and wipes, in-cistern devices, in the bowl systems and liq…	Yes- formulation of household care - AISE- ERC2; values provided for high and low viscosity liquid products; range and indicative concentration values to reflect >80% of each product category by function	Yes- formulation of household care - AISE- ERC2; values provided for high and low viscosity liquid products; range and indicative concentration values to reflect >80% of each product category by function	Daily industrial use rates by site and release factors to environmental media by production scale	AISE 2021b
Cleaning and furnishing care products	Not assigned, applies to multiple subcategories	Cleaning and hygiene products - AISE Cleanright.EU	No	No	Families, functions, sub-types and functions are described.	AISE 2023
Cleaning and furnishing care products	Not assigned, applies to multiple subcategories	Cleaning Products Fact Sheet ConsExpo. Gives 3 websites for information on ingredients and compositions: www.isditproductveilig.nl for laundry, dishwashing detergents and surface cleaning agents; to www.cleanright.eu for laundry, dish and household cleaning and maintenance products, and www.cleaninginstitute.org. Pulls frame formulations from these sites, which are indicated by entries for more s…	Yes see other entries	Yes see other entries	Section 3.2 indicates major ingredients are surfactants, builders, solvents or anti-microbials. Miscellaneous ingredients include bleaching agents, enzymes, abrasives, acids, fragrances, dyes and preservatives.	Meesters 2018
Cleaning and furnishing care products	Not assigned	Metal cleaners by liquid-water based, liquid-solvent based or stainless steel	Yes in Table 12.4	No		Meesters 2018
Cleaning and furnishing care products	Not assigned	Drain cleaners	Yes in Table 12.6	No		Meesters 2018
Cleaning and furnishing care products	Not assigned, applies to multiple subcategories	American Cleaning Institute Consumer Product Ingredient Safety provides the % range of specific substances in a variety of cleaning product types. The substances include amine oxides, aliphatic alcohols.	% of substance	No		ACI 2010
Cleaning and furnishing care products	Not assigned, applies to multiple subcategories	HERA provides safety assessments for 35 specific substances or chemical classes in household cleaning products. Each document includes the % range of each substance or class for the types of cleaning products it is found in. Names are in HERA spreadsheet	% of substance	No- HERA focuses on household products	Provides total EU production volume of constituent being assessed and tonnage going into household products	HERA 2014
Cleaning and furnishing care products	Not assigned, applies to multiple subcategories	Widespread use of household care and professional cleaning and hygiene products - AISE SPERC Background document ERC8a. Includes laundry care- laundry detergents (powders, tabs, liquids), softeners and laundry aids); surface care (incl. toilet care)-multi-purpose, bathroom, oven, kitchen, window/glass and floor cleaners, descalers, drain openers, scouring agents, household antiseptics and wipes, …	No	No	Mean and maximum per capita consumption of 5 product categories (laundry care, surface care, toilet care, dish washing, and bleach) for 5 countries; range of waste residue values (amount of product remaining in packaging after use for laundry detergent (powders and liquid, excluding tablets); liquid detergents- fabric finisher, fabric conditioner, liquid detergents, liquid detergent gels, deterge…	AISE 2021c
Cleaning and furnishing care products 8	Not assigned, multiple background documents may apply to multiple subcategories; none of ones examined had frame formulation information	Cleaning Agents - ESVOC SPERC Background documents	No	No	Environmental emission rates, waste release factors	ESIG 2020 use map, multiple documents
Cleaning and furnishing care products 8	Not assigned, closest match maybe all purpose liquid spray?	Glass cleaners liquid spray	Yes Table 12.1 of reference	No		Meesters 2018
Cleaning and furnishing care products	Not assigned (personal hygiene and candles)	Formulation of household care and professional cleaning and hygiene products - AISE ERC2; covers solid cosmetic bath products and home care products including solid soap bars, solid form shampoos for hair, hand and skin cleaning and hygiene products, scented candles used as air care products.	Yes-formulation of household care - AISE- ERC2; range and indicative concentration values to reflect >80% of each product category by function	Yes- formulation of household care- AISE-ERC2; range and indicative concentration values to reflect >80% of each product category by function	Daily industrial use rates by site and release factors to environmental media by production scale	AISE 2021b
Cleaning and furnishing care products	Not assigned	Industrial Surface Cleaning water-borne processing aid- unclear if formulation is liquid or solid, otherwise fits with all purpose category as includes floors, walls, storage rooms and equipment or metal cleaning	No	Yes, AISE-ERC4; reasonable worst case and typical concentration by function	Typical dilution rate and daily use rate for industrial cleaning; days of release and release factors to environmental media	AISE 2021a
Cleaning and furnishing care products	Not assigned	Industrial Process Cleaning - Cleaning In Place water-borne processing aid	No	Yes, AISE-ERC4; reasonable worst case and typical concentration by function	Typical dilution rate and daily use rate for industrial cleaning; days of release and release factors to environmental media	AISE 2021a
Cleaning and furnishing care products	Not assigned	Household, industrial and institutional cleaners	If a registered user can access specific product formulations	If registered user can access specific product formulations	Public can search raw materials by function; registered users- can also search formulations by application, includes household, industrial and institutional cleaner formulations	UL Prospector
Explosive materials : 1 subcategory
Explosive materials	1. Explosive materials	No clear match
Fabric, textile and leather products not covered elsewhere: 6 subcategories
Fabric, textile and leather products not covered elsewhere 6	1. Pre-Market Textile (fabric) dyes	Textile dye- industrial dye use	No	Rudimentary: general types of substances by industrial dye type, section 1.2	Use amount by site, environmental release rates	OECD 2017a
Fabric, textile and leather products not covered elsewhere 6	2. Pre-Market Textile finishing and impregnating/ surface treatment products	No clear match
Fabric, textile and leather products not covered elsewhere 6	3. Pre-Market Leather tanning, dye, finishing, impregnation and care products	No clear match
Fabric, textile and leather products not covered elsewhere 6	4. Leather conditioner	No clear match
Fabric, textile and leather products not covered elsewhere 6	5. Textile (fabric) dyes	No clear match
Fabric, textile and leather products not covered elsewhere 6	6. Textile finishing and impregnating/ surface treatment products	No clear match
Fuels and related products : 3 subcategories
Fuels and related products	1. Cooking and heating fuels	No clear match
Fuels and related products	2. Vehicular or appliance fuels	Provides fuel specifications by country for motor vehicles including heavy duty off road vehicles; these include maximum percentage by component (ex. Aromatics) and some individual compounds. A newer version of the document was not found	No	No		CONCAWE 2006
Fuels and related products	3. Fuel additives	No clear match
Ink, toner and colorant products: 4 subcategories
Ink, toner and colorant products	1. Inks in writing equipment (liquid)	No clear match
Ink, toner and colorant products	2. Inks used for stamps	No clear match
Ink, toner and colorant products	3. Toner/printer cartridge	Information in Ink & Printing Products Europe SWEDs and supporting guidance provides typical concentrations by function for: widespread use by professional workers, pressroom chemicals, fountain-no IPA; formulation of pressroom chemicals, fountain - IPA/no IPA; formulation of digital printing ink for liquid electrography, solvent-based, UV and water based inks; formulation of maintenance fluid fo…	No	Yes, in I&P Europe SWEDs files; typical concentrations by function or chemical class (e.g. silver halides). some categories include multiple constituents, some are general (i.e. 80% hydrocarbons)	Percentages by product are in SWEDs excel file; guidance to assessors document indicates these are typical concentrations; did not compare all but for ones evaluated the same constituent and concentration information was provided for formulation and industrial use.	I&P Europe 2021
Ink, toner and colorant products	4. Correction fluid/tape	No clear match
Ink, toner and colorant products	Additional information	Graphic arts and inks	If a registered user can access specific product formulations	If a registered user can access specific product formulations	Public can search raw materials by function; registered users- can also search formulations by application, includes industrial formulations	UL Prospector
Laundry and dishwashing products : 8 subcategories
Laundry and dishwashing products	1. Laundry detergent (liquid)	Industrial laundry water-borne processing aid- unclear if concentrations are for a liquid product or granular that is then diluted in water	No	Yes	Typical dilution rate and daily use rate for industrial laundry processing aids for small laundry (1-10 tons processed per day) and big laundry (up to 100 tonnes processed per day); days of release and release factors to environmental media	AISE 2021a
Laundry and dishwashing products	1. Laundry detergent (liquid)	Laundry detergent liquids (all purpose, color and delicate, single unit-dose packets);	Yes in Table 6.2 of reference	No		Meesters 2018
Laundry and dishwashing products	1. Laundry detergent (liquid)	Formulation of: laundry detergent universal (liquid); laundry detergent hand wash (liquid)	Example for formulation of household products. Difficult to categorize as these appear to be example formulation that list specific ingredients and concentrations, therefore categorizing as product specific.	Example for formulation of household products. Difficult to categorize as these appear to be example formulation that list specific ingredients and concentrations, therefore categorizing as product specific.		Schill and Seilacher 2020
Laundry and dishwashing products	1. Laundry detergent (liquid)	Liquid laundry detergent	3 representative formulations by substance (not specified C or I).	3 representative formulations by substance (not specified C or I).		Showell 2006
Laundry and dishwashing products	1. Laundry detergent (liquid)	Fine fabric detergent liquid	Specific formulations	No	Stepan often indicates both ingredient and function, some ingredients may be commercial formulations	Stepan 2024
Laundry and dishwashing products	1. Laundry detergent (liquid)	Liquid laundry detergent	Specific formulations	Specific formulations	Stepan often indicates both ingredient and function, some ingredients may be commercial formulations	Stepan 2024
Laundry and dishwashing products	2. Laundry detergent (unit dose/granule)	Covers regular granular and tabulated products including laundry detergents (Powders and tabs), surface cleaners (powders and tablets), and machine dishwashing products	Formulation of household care and professional cleaning and hygiene products- AISE-ERC2; range and indicative concentration values to reflect >80% of each product category by function	Formulation of household care and professional cleaning and hygiene products- AISE-ERC2; range and indicative concentration values to reflect >80% of each product category by function- Annex 2 Table 4	Daily industrial use rates by site and release factors to environmental media by production scale	AISE 2021b
Laundry and dishwashing products	2. Laundry detergent (unit dose/granule)	Industrial laundry water-borne processing aid- unclear if concentrations are for a liquid product or granular that is then diluted in water	No	Yes	Typical dilution rate and daily use rate for industrial laundry processing aids for small laundry (1-10 tonnes processed per day) and big laundry (up to 100 tonnes processed per day); days of release and release factors to environmental media	AISE 2021a
Laundry and dishwashing products	2. Laundry detergent (unit dose/granule)	laundry detergent powders (all purpose, color and delicate);	Yes in Table 6.1 of reference	No		Meesters 2018
Laundry and dishwashing products	2. Laundry detergent (unit dose/granule)	Granular laundry detergent	Granular laundry detergent (not specified C or I)- 5 representative formulations by substance	No? Representative formulations considered more likely consumer not sure if industrial.	Only have chapter 1, other chapters on other products	Showell 2006
Laundry and dishwashing products	3. Dishwashing detergent (liquid/gel)	Machine dishwashing detergent- powder, tablet, all-in-one, liquid	Yes in Table 7.1 of reference	No		Meesters 2018
Laundry and dishwashing products	3. Dishwashing detergent (liquid/gel)	Dishwasher detergent	Household, specific formulation, lists constituents and functions	Institutional and industrial, specific formulation, lists constituents and function	Less water and different constituents in I&I vs household that was compared. Stepan often indicates both ingredient and function, some ingredients may be commercial formulations	Stepan 2024
Laundry and dishwashing products	3. Dishwashing detergent (liquid/gel)	Warewash detergent (designed for use on restaurant and food service equipment	No	I&I specific formulation	Stepan often indicates both ingredient and function, some ingredients may be commercial formulations	Stepan 2024
Laundry and dishwashing products	4. Dishwashing detergent (unit dose/granule)	Covers regular granular and tabulated products including laundry detergents (Powders and tabs), surface cleaners (powders and tablets), and machine dishwashing products	Formulation of household care and professional cleaning and hygiene products- AISE-ERC2; range and indicative concentration values to reflect >80% of each product category by function	Formulation of household care and professional cleaning and hygiene products- AISE-ERC2; range and indicative concentration values to reflect >80% of each product category by function- Annex 2 Table 4	Daily industrial use rates by site and release factors to environmental media by production scale	AISE 2021b
Laundry and dishwashing products	4. Dishwashing detergent (unit dose/granule)	Machine dishwashing detergent- powdered, tablet, all-in-one, liquid	Yes in Table 7.1 of reference	No		Meesters 2018
Laundry and dishwashing products	4. Dishwashing detergent (unit dose/granule)	Granular dishwashing detergent for automatic applications	2 representative formulations by substance (not specified C or I)	No? Not sure if representative formulations apply to industrial or consumer.		Showell 2006
Laundry and dishwashing products	4. Dishwashing detergent (unit dose/granule)	Automatic industrial dishwashing detergent powder	No	Specific formulation, lists constituents and function	Stepan often indicates both ingredient and function, some ingredients may be commercial formulations	Stepan 2024
Laundry and dishwashing products	5. Dishwashing detergent liquid hand wash	Formulation of hand dishwash detergent (liquid)	Example for formulation of household products. Difficult to categorize as these appear to be example formulation that list specific ingredients and concentrations, therefore categorizing as product specific.	Example for formulation of household products. Difficult to categorize as these appear to be example formulation that list specific ingredients and concentrations, therefore categorizing as product specific.		Schill and Seilacher 2020
Laundry and dishwashing products	5. Dishwashing detergent liquid hand wash	Hand dishwashing detergent, also includes powdered formula under home care and a dilutable dishwashing tablet for baby products under I&I	Household, specific formulation, lists constituents and functions	Institutional and industrial, specific formulation, lists constituents and function	Stepan often indicates both ingredient and function, some ingredients may be commercial formulations	Stepan 2024
Laundry and dishwashing products	5. Dishwashing detergent liquid hand wash	Hand dishwashing detergent	A typical formulation and 5 representative formulations by substance; not specified if industrial or consumer	No?		Showell 2006
Laundry and dishwashing products	6. Stain removers	Formulation of thickened bleach (liquid)	Example for formulation of household products. Difficult to categorize as these appear to be example formulation that list specific ingredients and concentrations, therefore categorizing as product specific.	Example for formulation of household products. Difficult to categorize as these appear to be example formulation that list specific ingredients and concentrations, therefore categorizing as product specific.		Schill and Seilacher 2020
Laundry and dishwashing products	6. Stain removers	Laundry aids (pre-treatment): pre-soaking products; pre-wash stain removers: boosters	Yes, key functional components and percentage	No		Meesters 2018
Laundry and dishwashing products	6. Stain removers	fabric pre treaters	Specific formulations	Specific formulations	Stepan often indicates both ingredient and function, some ingredients may be commercial formulations	Stepan 2024
Laundry and dishwashing products	7. Fabric enhancers	Fabric conditioners	Yes in Table 6.3 of reference	No		Meesters 2018
Laundry and dishwashing products	7. Fabric enhancers	Formulation of softener (liquid)	Example for formulation of household products. Difficult to categorize as these appear to be example formulation that list specific ingredients and concentrations, therefore categorizing as product specific.	Example for formulation of household products. Difficult to categorize as these appear to be example formulation that list specific ingredients and concentrations, therefore categorizing as product specific.		Schill and Seilacher 2020
Laundry and dishwashing products	7. Fabric enhancers	Laundry aids (pre-treatment): laundry or water softeners; after treatment aids include fabric stiffeners in section 6.3	Yes, Key functional components and percentage	No		Meesters 2018
Laundry and dishwashing products	7. Fabric enhancers	Fabric softeners	Specific formulations	Specific formulations	Stepan often indicates both ingredient and function, some ingredients may be commercial formulations	Stepan 2024
Laundry and dishwashing products	8. Dry cleaning and associated products	No clear match									Hair care products (liquid)
Laundry and dishwashing products	Not assigned, unclear match	Laundry aids (pre-treatment): laundry or water softeners; pre-soaking products; pre-wash stain removers: boosters: after treatment aids include fabric stiffeners in section 6.3	Yes, key functional components and percentage	No		Meesters 2018
Laundry and dishwashing products	Not assigned, unclear match	Dishwashing machine rinse aids	Yes, Table 7.4	No		Meesters 2018
Laundry and dishwashing products	Not assigned, unclear match	Dishwashing machine rinse aids	Specific formulations	I&I specific formulation	Stepan often indicates both ingredient and function, some ingredients may be commercial formulations	Stepan 2024
Laundry and dishwashing products	Not assigned, unclear match	Formulation of: dishwasher rinse aid (liquid); sponge impregnation (liquid)	Example for formulation of household products. Difficult to categorize as these appear to be example formulation that list specific ingredients and concentrations, therefore categorizing as product specific.	Example for formulation of household products. Difficult to categorize as these appear to be example formulation that list specific ingredients and concentrations, therefore categorizing as product specific.		Schill and Seilacher 2020
Laundry and dishwashing products	Not assigned, applies to multiple subcategories (did not parse as no formulation data)	Widespread use of household care and professional cleaning and hygiene products - AISE SPERC Background document ERC8a. Includes laundry care- laundry detergents (powders, tabs, liquids), softeners and laundry aids); surface care (incl. toilet care)-multi-purpose, bathroom, oven, kitchen, window/glass and floor cleaners, descalers, drain openers, scouring agents, household antiseptics and wipes, …	No	No	Mean and maximum per capita consumption of 5 product categories (laundry care, surface care, toilet care, dish washing, and bleach) for 5 countries; range of waste residue values (amount of product remaining in packaging after use for laundry detergent (powders and liquid, excluding tablets); liquid detergents- fabric finisher, fabric conditioner, liquid detergents, liquid detergent gels, deterge…	AISE 2021c
Laundry and dishwashing	Not assigned, multiple categories		Public can access ingredients, registered users can access formulations	Public can access ingredients, registered users can access formulations	Public can access ingredients, registered users can access formulations; includes consumer and industrial	UL Prospector
Lubricants and greases : 4 subcategories
Lubricants and greases	1. Liquid lubricants and greases	Chain lubricant, liquid		Industrial: specific formulation for a conveyor belt lubricant	Stepan often indicates both ingredient and function, some ingredients may be commercial formulations	Stepan 2024					Hair care products (liquid)
Lubricants and greases 4	2. Paste lubricants and greases	No clear match
Lubricants and greases 4	3. Spray lubricants and greases	No clear match
Lubricants and greases 4	4. Degreasers	Vapor degreasers- industrial	No	Yes Table 3.3, section 1.1 rudimentary GF industrial	Also annual use rates by machine type and daily use rates. Also environmental release rates.	OECD 2021b
Lubricants and greases 4	4. Degreasers	Degreasers, engine degreasers	Specific formulations	Institutional and Industrial market specific formulations	Stepan often indicates both ingredient and function, some ingredients may be commercial formulations	Stepan 2024
Lubricants and greases 4	4. Degreasers	Automotive engine cleaner	One formulation by substance (not specified C or I)	No?		Showell 2006
Lubricants and greases 4	Not assigned	Lubricant and metalworking fluids	Registered users can access specific formulations for chain lubricant	Registered users can access specific formulations for chain lubricant for food processing	Public can search raw materials by function, registered users can access formulations, includes for food processing equipment	UL Prospector
Personal care products: 9 subcategories
Personal care products	1. Solid bar soap	Solid cosmetic bath products and home care products including solid soap bars, solid form shampoos for hair, hand and skin cleaning and hygiene products, scented candles used as air care products. May apply to other subcategories also	Formulation of household care and professional cleaning and hygiene products - AISE- ERC2; range and indicative concentration values to reflect >80% of each product category by function. Information in Annex 2 Table 4	Formulation of household care and professional cleaning and hygiene products - AISE- ERC2; range and indicative concentration values to reflect >80% of each product category by function. Information in Annex 2 Table 4	Daily industrial use rates by site and release factors to environmental media by production scale	AISE 2021b
Personal care products	1. Solid bar soap	Soap bar or liquid soap	Yes in section 3.2.1	No		Bremmer 2006a
Personal care products	1. Solid bar soap	Bar soap	Specific formulations	No	Stepan often indicates both ingredient and function, some ingredients may be commercial formulations	Stepan 2024
Personal care products	2. Liquid hand soap	Soap bar or liquid soap	Yes in section 3.2.1	No		Bremmer 2006a
Personal care products	2. Liquid hand soap	Liquid soap	Yes, frame formulations for regulatory use	No	https://submit.cosmetic-product-notifications.service.gov.uk/frame_formulations	UK cosmetics notification service
Personal care products	2. Liquid hand soap	Hand soap; waterless hand cleaner gel	Specific formulations	I&I - specific formulations	Stepan often indicates both ingredient and function, some ingredients may be commercial formulations	Stepan 2024
Personal care products	3. Liquid body soap	Soap bar or liquid soap	Yes in section 3.2.1	No		Bremmer 2006a
Personal care products	3. Liquid body soap	Foaming skin cleanser, make-up remover, gentle cleansing gel, skin cleansing cream lotion scrub or gel, body scrub gel or cream, bath and shower gel cream milk or paste, slightly foaming shower cream or milk	Yes, frame formulations for regulatory use	No	https://submit.cosmetic-product-notifications.service.gov.uk/frame_formulations	UK cosmetics notification service
Personal care products	3. Liquid body soap	Body wash, body scrubs, shower gels, shower oils, baby wash	Specific formulations	No	Stepan often indicates both ingredient and function, some ingredients may be commercial formulations	Stepan 2024
Personal care products	3. Liquid body soap	Body wash	2 representative formulations by substance	No		Showell 2006
Personal care products	4. Perfumes and body sprays	Perfume, eau de perfume, eau de toilette, eau de cologne	Yes in Table 13 of reference	No		Bremmer 2006a
Personal care products	4. Perfumes and body sprays	Perfume (eau de cologne, eau de toilette, eau de parfum, extrait de parfum, parfum)	Yes, frame formulations for regulatory use	No	https://submit.cosmetic-product-notifications.service.gov.uk/frame_formulations	UK cosmetics notification service
Personal care products	5. Oral care products	Toothpaste; mouthwash	No	No	Lists some specific constituents in these products	Bremmer 2006a
Personal care products	5. Oral care products	Toothpaste, mouthwash, mouthwash concentrate, mouthwash spray pump	Yes, frame formulations for regulatory use	No	https://submit.cosmetic-product-notifications.service.gov.uk/frame_formulations	UK cosmetics notification service
Personal care products	5. Oral care products	Mouthwash, toothpaste	Representative formulations by substance	No		Showell 2006
Personal care products	6. Hair care products (liquid)	Shampoo	Yes in Section 3.1.1 of reference	No		Bremmer 2006a
Personal care products	6. Hair care products (liquid)	Hair gel section 3.1.4; hair styling mouse section 3.1.5; hair bleaching products- GF for each 3 parts mixed together before use (decolourant cream, developer and powder) section 3.1.7; permanent waves GF for perm lotion and fixing or neutralizing lotion -section 3.1.8;	Yes in Sections as listed	No	Lists some specific constituents for the following: hair conditioner; Hair dye by type (temporary, semi-permanent, permanent which has a primary intermediate and oxidizer that is mixed before use	Bremmer 2006a
Personal care products	6. Hair care products (liquid)	Shampoo- liquid cream or paste, soap shampoo, shampoo plus conditioner, conditioner, hair/scalp care lotion or bi-phase lotion	Yes, frame formulations for regulatory use	No	https://submit.cosmetic-product-notifications.service.gov.uk/frame_formulations	UK cosmetics notification service
Personal care products	6. Hair care products (liquid)	Hair colorant: temporary shampoo or foam or lotion, temporary or permanent liquid cream or foam, permanent oxidative type- 2 or multicomponent;	Yes, frame formulations for regulatory use	No	https://submit.cosmetic-product-notifications.service.gov.uk/frame_formulations	UK cosmetics notification service
Personal care products	6. Hair care products (liquid)	Hair coloring products: dye removers- reducing type, oxidative type; skin dye-removing cleanser(reducing type	Yes, frame formulations for regulatory use	No	https://submit.cosmetic-product-notifications.service.gov.uk/frame_formulations	UK cosmetics notification service
Personal care products	6. Hair care products (liquid)	Hair colorant: hair bleach-paste or oxidative type or alkaline part; hair color restorer. A	Yes, frame formulations for regulatory use	No	https://submit.cosmetic-product-notifications.service.gov.uk/frame_formulations	UK cosmetics notification service
Personal care products	6. Hair care products (liquid)	Hair styling cream or paste (gum, pomade, pate, wax), hair shine wax or brilliantine, hair styling lotion, setting lotion, hair shine styling gel	Yes, frame formulations for regulatory use	No	https://submit.cosmetic-product-notifications.service.gov.uk/frame_formulations	UK cosmetics notification service
Personal care products	6. Hair care products (liquid)	Permanent wave lotion: single component reducing, 2 component hydrogen peroxide and reducing, 2 component reducing	Yes, frame formulations for regulatory use	No	https://submit.cosmetic-product-notifications.service.gov.uk/frame_formulations	UK cosmetics notification service
Personal care products	6. Hair care products (liquid)	Permanent wave neutralizer/ hair straightener or relaxer neutralizer, hair straightener relaxer type 1 or type 3	Yes, frame formulations for regulatory use	No	https://submit.cosmetic-product-notifications.service.gov.uk/frame_formulations	UK cosmetics notification service
Personal care products	6. Hair care products (liquid)	Shampoo, detanglers, conditioner, hair mask, hair styling, hair and scalp treatments, baby care shampoo	Specific formulations	No	Stepan often indicates both ingredient and function, some ingredients may be commercial formulations	Stepan 2024
Personal care products	6. Hair care products (liquid)	Shampoo	4 representative formulations by substance	No		Showell 2006
Personal care products	7. Hair care products (spray)	Hairspray aerosol can	Yes in section 3.1.2 of reference	No		Bremmer 2006a
Personal care products	7. Hair care products (spray)	Dry shampoo (lists propellant)	Yes, frame formulations for regulatory use	No	https://submit.cosmetic-product-notifications.service.gov.uk/frame_formulations	UK cosmetics notification service
Personal care products	7. Hair care products (spray)	Hair foam, hair spray-aerosol or pump, hair shine spray aerosol	Yes, frame formulations for regulatory use	No	https://submit.cosmetic-product-notifications.service.gov.uk/frame_formulations	UK cosmetics notification service
Personal care products	8. Nail care products	Nail polish; nail polish remover: nail strengthener; liquid artificial nails- powder and liquid that are mixed	Yes in section 3.4.5 of reference	No	Lists some specific constituents for the following: nail hardener; artificial nails and glues to apply;	Bremmer 2006a
Personal care products	8. Nail care products	Nail varnish; nail white pencil; nail conditioner	Yes, frame formulations for regulatory use	No	https://submit.cosmetic-product-notifications.service.gov.uk/frame_formulations	UK cosmetics notification service
Personal care products	9. Skin applied products (non-soap)	Creams	Yes in section 3.3.1 of reference	No		Bremmer 2006a
Personal care products	9. Skin applied products (non-soap)	Face packs-peel-off, mud and gel each provided	Yes in Section 3.3.3	No		Bremmer 2006a
Personal care products	9. Skin applied products (non-soap)	Facial make up for each of compact foundations, water/oil emulsions and oil/water emulsions	Yes in Section 3.4.1	No		Bremmer 2006a
Personal care products	9. Skin applied products (non-soap)	Sunscreen creams, sunscreen lotion, sunscreen oil	Yes in section 3.10	No		Bremmer 2006a
Personal care products	9. Skin applied products (non-soap)	Eye shadow, mascara, eyeliner-pencil and stick type, section 3.4.3; lipstick section 3.4.4; ; deodorant: stick, roller and spray; shaving soap: cream and foam; aftershave; depilatories: wax, cream or foam; face paint:	Yes see section as listed	No	Lists some specific constituents for the following: ;foot antiperspirant cream; foot ani fungicides; baby salve; baby oil;	Bremmer 2006a
Personal care products	9. Skin applied products (non-soap)	Skin care creams gel lotions (various), zinc-oxide based cream, skin gel, skin oil, tonic cosmetic water, chemical exfoliation products, skin care silicone based, petroleum jelly, talcum powder, lip care (stick, cream, gel); bath and shower oil including bath beads, footbath, syndet bar, combo bar, hair removal: chemical depilatory cream or gel, physical depilatory wax-resin or sugar based, bleac…	Yes, frame formulations for regulatory use	No	https://submit.cosmetic-product-notifications.service.gov.uk/frame_formulations	UK cosmetics notification service
Personal care products	9. Skin applied products (non-soap)	Make up: foundation and blusher, foundation anhydrous, concealer cream or stick, solid foundation/concealer, face powder, lipstick/ lip cream, lip color and glosser/balm, lip pencil, lipstick sealer / lip coat, lip and eye fix, eye fix anhydrous, lip ink liquid or pencil, eye shadow blusher and liner powder, eyeshadow and blusher cream or anhydrous cream stick or powder, eye pencil, eye liner-reg…	Yes, frame formulations for regulatory use	No	https://submit.cosmetic-product-notifications.service.gov.uk/frame_formulations	UK cosmetics notification service
Personal care products	9. Skin applied products (non-soap)	Sun products and self tanning products: sunscreen cream or lotion, sunscreen oil, stick, hydrogel or gel (oil based), self-tan lotion cream or gel	Yes, frame formulations for regulatory use	No	https://submit.cosmetic-product-notifications.service.gov.uk/frame_formulations	UK cosmetics notification service
Personal care products	9. Skin applied products (non-soap)	Face masks, facial cream, lip balms, antiperspirant products, creams and lotions, sun care	Specific formulations	No	Stepan often indicates both ingredient and function, some ingredients may be commercial formulations	Stepan 2024
Personal care products	Not assigned, unclear match or multiple subcategories	Bath additives, facial cleanser, lip scrub. Make-up removers	Specific formulations	No	Stepan often indicates both ingredient and function, some ingredients may be commercial formulations	Stepan 2024
Personal care products	Not assigned, unclear match or multiple subcategories	Bath foam or bath salts section 3.2.3; ; facial cleansers section 3.4.2;	Yes see section as listed	No	Lists some specific constituents for the following: bath oil; body packs: mud bath / clay bath; skin whitening products; toothpaste; mouthwash; foot antiperspirant cream; foot ani fungicides; baby salve; baby oil;	Bremmer 2006a
Personal care products	Assigned to subcategory 1 but may apply to other categories too	Formulation of household care and professional cleaning and hygiene products - AISE ERC2; covers solid cosmetic bath products and home care products including solid soap bars, solid form shampoos for hair, hand and skin cleaning and hygiene products, scented candles used as air care products.	Formulation of household care - AISE- ERC2; range and indicative concentration values to reflect >80% of each product category by function. Information in Annex 2 Table 4	Formulation of household care- AISE-ERC2; range and indicative concentration values to reflect >80% of each product category by function. information in Annex 2 Table 4	Daily industrial use rates by site and release factors to environmental media by production scale	AISE 2021b
Personal care products	Not assigned, generic formulations for aggregated categories	Liquid cosmetic products of low viscosity (cleaning products, liquid care and styling products for skin, hair, face, hands or feet)-Subcat 2,3,6?; liquid alcohol-borne products (cleaning with water)- ex include perfumes, toner, shaving lotion, hair tonic, etc.) Subcat 2, 4?; cosmetic products of high viscosity (liquid care and styling products ex. liquid soap, liquid tooth-paste, emulsion make-up…	Generic formulations for the 5 categories of liquid cosmetic products of low viscosity, liquid alcohol-borne products, cosmetic products of high viscosity, non-liquid creams, solid cosmetic products; Max conc. Based upon Umbach 2004	Generic formulations for the 5 categories of liquid cosmetic products of low viscosity, liquid alcohol-borne products, cosmetic products of high viscosity, non-liquid creams, solid cosmetic products; Max conc. Based upon Umbach 2004	Gives information on industrial handling practices during formulation; use map provides explanation of functional categories; provides environmental release factors and daily industrial use rates in formulation by production facility size for each of the functions identified as present in each of the 5 groupings	Cosmetics Europe 2022
Personal care products	Not assigned, no clear match	Soap- toilet, bath salts or cubes,	Yes, frame formulations for regulatory use	No	https://submit.cosmetic-product-notifications.service.gov.uk/frame_formulations	UK cosmetics notification service
Personal care products	Not assigned, no clear match	Hair bleach powder	Yes, frame formulations for regulatory use	No	https://submit.cosmetic-product-notifications.service.gov.uk/frame_formulations	UK cosmetics notification service
Personal care products	Not assigned, no clear match	Personal care and cosmetics	Registered users can access formulations	No	Public can search raw materials by function, registered users can access formulations	UL Prospector
Paints and coatings : 9 subcategories
Paints and coatings	1. Aerosol spray paints	Pneumatic sprays	Yes in Section S3.3	No	Also density, surface area coverage	Bremmer 2007
Paints and coatings	1. Aerosol spray paints	Propellant in aerosol and trigger sprays	Yes in S2.2.4;	No	Also density, surface area coverage	Bremmer 2007
Paints and coatings	2.Paint strippers/removers	Paint strippers, also graffiti removers, adhesive and paint remover, ink and graffiti removal, industrial printing press ink cleaner	Specific product formulations by ingredient and function, some overlap between household and industrial and I&I markets	specific product formulations by ingredient and function, some overlap between household, industrial and I&I markets	Stepan often indicates both ingredient and function, some ingredients may be commercial formulations	Stepan 2024
Paints and coatings	3.Lacquers, stains, varnishes and floor finishes	No clear match
Paints and coatings	4.Water-based paint	Waterborne	Yes in Section 2.5, also in Table 2	No	Also density, surface area coverage	Bremmer 2007
Paints and coatings	4.Water-based paint	Waterborne wall paint	Yes in Section 2.6, also Table 2	No	Also density, surface area coverage	Bremmer 2007
Paints and coatings	5.Solvent-based paint	Solvent rich	Yes in Section 2.3, also Table 2	No	Also density, surface area coverage	Bremmer 2007
Paints and coatings	6.Adhesive/caulk removers	Adhesive and paint remover concentrate	Specific product formulation by ingredient and function (some ingredients are commercial formulations)	Specific product formulation by ingredient and function (some ingredients are commercial formulations)	Stepan often indicates both ingredient and function, some ingredients may be commercial formulations	Stepan 2024
Paints and coatings	7.Thinners	No clear match
Paints and coatings	8.Powder coatings	Industrial surface coating		Industrial surface coatings - metal content only (not full GF)- AISE-ERC5; Max conc by metal in product by coating process	Typical daily use rate of metal by coating process, efficiency of metal utilization, efficiency of risk management, release factors to water and waste	AISE 2020
Paints and coatings	8.Powder coatings	Powder coatings- formulation		3 main component categories: solid resin, pigments, and additives but no concentrations given	There are 3 categories of powder coating: Thermoset coatings: typically particle sizes are in the range 30 - 50 micrometers • Thermoplastic toners: commonly most particle sizes are in the range 5 – 20 micrometers • Thermoplastic coatings: for electrostatic grade many particles are around 100 microns and for fluidized bed grades they are significantly larger	CEPE 2020
Paints and coatings	9.Radiation curable coatings	No clear match
Paints and coatings	Not assigned, unclear match	Industrial surface coating	No	No	Maximum use rates of metals in industrial surface coatings by process	AISE 2020
Paints and coatings	Not assigned, unclear match	Liquid coatings - formulation	No	No. Main component categories given but no concentrations	4 main component categories: resins, pigments, carriers, additives; liquid coating types include solvent-borne, water-borne and solvent free	CEPE 2020
Paints and coatings	Not assigned, unclear match	Two-component paints Table 8; chlorinated rubber boat paints info link S2.8;	Table 8 and Section 2.8 of reference	No	Table 2, % ranges of main functional constituents by paint types of: solvent rich, high solids, waterborne dispersions or emulsions, waterborne wall paints, 2 component paints. Also density, and surface area coverage are provided	Bremmer 2007
Paints and coatings	Not assigned, unclear match	Coatings - use of chemicals in production and application	Not full generic formulation but Section 1 Table 1.6 typical additive conc. By function in decorative coatings	Typical 1 or 2 component coating high solid coating: 42% binder, 28% pigment, 30% solvent; Table 5.2 aqueous dispersion coatings, some information on functional concentrations by type, other tables list some constituents . Table 6.2.2 for thermoplastic powder coatings. Section III contains additional breakdowns of use and emissions by product type.	Part 1 Section 1: Examples of constituents in functional categories (table 1.1). Part 1 Section 2: sale volume by country and EU total and for US. Relative % by coating use for EU and US; some categories broken down by application sector (household, building, industrial etc.), Table 4.` professional vs DIY split. Information on VOC limits, rudimentary formulation, volume by sector etc. throughout…	OECD 2009
Paints and coatings	Not assigned, multiple categories	Coatings - ESIG SPERC Background documents	No	No	Environmental emission rates, waste release factors	ESIG Sparc Background document 2020
Paints and coatings	Not assigned, multiple categories	Paints and coatings	Registered users can access product formulations	Registered users can access product formulations	Public can search raw materials by function, registered users can access product formulations, includes industrial coatings	UL Prospector
Photographic supplies, film and photochemicals: 1 subcategory
Photographic supplies, film and photochemicals	Liquid photographic processing solutions	Information in Ink & Printing Products Europe SWEDs and supporting guidance provides typical concentrations by function for: widespread use by professional workers, pressroom chemicals, fountain-no IPA; formulation of pressroom chemicals, fountain - IPA/no IPA; formulation of digital printing ink for liquid electrography, solvent-based, UV and water based inks; formulation of maintenance fluid fo…	No?	Yes in SWEDs files Section 2.1.1. row 18; typical concentrations by function or chemical class (e.g. silver halides); some categories include multiple constituents, some are general (i.e. 80% hydrocarbons)	percentages by product are in SWEDs excel file; guidance to assessors document indicates these are typical concentrations; did not compare all but for ones I looked at same constituent and concentration information was provided for formulation and industrial use.	IP&P Europe 2021
Water treatment product: 3 subcategories
Water treatment product	1.Solid/powder water treatment products	No clear match
Water treatment product	2.Liquid water treatment products	No clear match
Water treatment product	3. Ion exchangers	No clear match
Water treatment product	Not assigned, unclear match	Includes categories of: algae, green deposit removers; black mold removers; disinfectants for use indoors (none currently registered); swimming pool disinfectants: waterbed conditioners, disinfectants for chemical toilets and rubbish bins; veterinary hygiene biocidal products; drinking water disinfectants:	No	No	provides examples of active ingredients by each of the document's disinfectant categories	Prud'homme de Lodder 2006
Water treatment product	Not assigned, unclear match	Algicide for swimming pools, unclear of liquid or solid	Specific product, active ingredient and weight fraction	No	Stepan often indicates both ingredient and function, some ingredients may be commercial formulations	Stepan 2024
Water treatment product	Not assigned, unclear match	Water treatment chemical use, widespread use by consumer, covers open and closed systems	No	No	Environmental release factors for de-icing applications, widespread consumer use. There are multiple ESIG documents with environmental release percentages, because they did not contain generic formulation information each one was not opened	ESIG 2018
Other Use 1	Placeholder if needed
Other Use 1	(OECD indicates includes fire extinguisher chemicals	Aqueous film-forming foams in fire fighting	No	3% AFFF concentrate Table 1.2, 6% AFFF concentrate Table 1.3;	Relative use amounts by end use sector; environmental release rates	OECD 2021a
Other Use 1		Mold releasers- market is encapsulation. Indicates use is to facilitate release of products from molding. Spray into mold to facilitate release.	No	Specific form release agent formula- not sure if consumer or industrial?	Stepan often indicates both ingredient and function, some ingredients may be commercial formulations	Stepan 2024
Other Use 1		Pet care- shampoo, detangler, cleanser, deodorizer	Specific formulations	No	Stepan often indicates both ingredient and function, some ingredients may be commercial formulations	Stepan 2024
Other Use 1		Biocidal products		Specific formulations- provides active ingredients with weight fractions, ex. Include industrial metal working fluid preservative, oil field bactericide, multipurpose cleaner and sanitizer for institutional use	Stepan often indicates both ingredient and function, some ingredients may be commercial formulations	Stepan 2024
Other Use 1		Food, beverage, nutrition	Registered users can access product formulations , all can access ingredients	Registered users can access product formulations , all can access ingredients	Public can search ingredients by category (flavorings and salt), or type (amino acids, plant products), registered users can search specific product formulation for commercial products	UL Prospector
Not listed in above:
Plastic articles		Production of plastics articles in EuPC use maps general guidance	Yes - Max conc in final product by additive type	Yes- Max conc in masterbatches by additive type	Provides max conc. For both direct use article production and also masterbatches (concentrated and becomes diluted during final product production)	EuPC & EuMBC 2023
Plastics, plastic additives, metals	Not assigned, multiple categories	Plastics, plastic additives, metals	No	No	Registered users can search raw materials by function and access specific product formulation. Public can see only product names in search feature. Includes industrial	UL Prospector
where to place this?	Where to place this?	Formulation of fragrance compounds -covers only the compounding stage, International Fragrance Association SPERC	No	No	Release rates to environment	IFRA 2020
Functional Fluids	Where to place this within OECD framework? includes cable oils, transfer oils, coolants, insulators, refrigerants, hydraulic fluids in industrial equipment including maintenance and related material transfers.	Functional Fluids - ESIG SPERC Background documents	No	No	Environmental emission rates, waste release factors	ESIG 2020
			https://www.cleaninginstitute.org/sites/default/files/documents/Consumer_Product_Ingredient_Safety_v2.0.pdf
TABLE REFERENCES
ACI 2010	ACI- American Cleaning Institute. 2010. Consumer Product Ingredient Safety 2nd edition. https://www.cleaninginstitute.org/sites/default/files/documents/Consumer_Product_Ingredient_Safety_v2.0.pdf
AISE 2020	AISE. 2020. Environmental Emissions of Metals in Industrial Surface Treatments: Background Document [SpERC for ERC5]. https://www.echa.europa.eu/csr-es-roadmap/use-maps/use-maps-library
AISE 2021a	AISE. 2021a. Specific Environmental Release Categories (SPERCs) for the Industrial Use of Waterborne Processing Aids: Background Document [for Environmental Release Category (ERC)4]. https://www.echa.europa.eu/csr-es-roadmap/use-maps/use-maps-library
AISE 2021b	AISE. 2021b. Specific Environmental Release Categories (SPERCs) for the formulation of household care and professional cleaning and hygiene products: Background Document [for ERC2]. https://www.echa.europa.eu/csr-es-roadmap/use-maps/use-maps-library
AISE 2021c	AISE. 2021c. Specific Environmental Release Categories (SPERCs) for the widespread use of household care and professional cleaning and hygiene products: Background Document [for ERC8a]. https://www.echa.europa.eu/csr-es-roadmap/use-maps/use-maps-library
AISE 2023	AISE - International Association for Soaps, Detergents and Maintenance Products. 2023-date of access. Cleanright.EU. https://cleanright.eu/en/key-advice/composition-and-ingredients.html
Bremmer 2006a	Bremmer, H.J., L.C.H. Prud’homme de Lodder, J.G.M. van Engelen. 2006a. Cosmetics Fact Sheet. RIVM Report 320104001/2006. RIVM Report 320104001 Cosmetic fact sheet
Bremmer 2006b	Bremmer, H.J., W.M. Blom, P.H. van Hoeven-Arentzen, L.C.H. Prud’homme de Lodder, M.T.M. van Raaij, E.H.F.M. Straetmans, M.P. van Veen, J.G.M. van Engelen. 2006b. Pest Control Fact Sheet. RIVM Report 320005002/2006. RIVM rapport 320005002 Pest control products fact sheet
Bremmer 2007	Bremmer, H.J., J.G.M. van Engelen. 2007. Paint Fact Sheet. RIVM Report 320104009/2007. https://www.rivm.nl/bibliotheek/rapporten/320104008.pdf
CEPE 2020	CEPE- European Council of the Paint, Printing Ink and Artist’s Colours Industry. 2020. - Specific Environmental Release Categories (SPERCs) for formulation of liquid and powder coatings: Background Document. https://www.echa.europa.eu/documents/10162/8718351/cepe_sperc_background_document_formulation_of_coatings_mar19_updated_en.pdf/b430653f-e2f1-e24e-38b7-25ecd25298b2?t=1611049366514
CONCAWE 2006	CONCAWE Motor vehicle emission regulations and fuel specifications part 1 2004/2005 update. Report No. 5-06. Brussels, Belgium. https://www.concawe.eu/publication/report-no-506/
Cosmetics Europe 2022	Cosmetic Europe- The Personal Care Association A.I.S.B.L 2022. Specific Environmental Release Categories (SPERCs) for the formulation of cosmetic products (ERC 2): Background Document. https://www.echa.europa.eu/documents/10162/2130901/ce_sperc_2_background_document_oct_2022_en.pdf/8c74eb4b-aa43-e416-f3cf-29dbe1a72dd2?t=1695984688149
Cieszynski 2022	Cieszynski, A., C. Jung, T. Schendel, W. ter Burg. 2022. RIVM . Do-It-Yourself Products Fact Sheet. https://www.rivm.nl/bibliotheek/rapporten/2022-0208.pdf
ESIG 2020	European Solvents Industry Group. SPERC background documents. https://www.echa.europa.eu/csr-es-roadmap/use-maps/use-maps-library
ESIG 2018. SPERC Background Document. Specific Environmental Release Categories (SpERCs) for the consumer use of solvents and solvent-borne substances for agrochemical use, de-icing applications, and water treatment chemicals	ESIG 2018. SPERC Background Document. Specific Environmental Release Categories (SpERCs) for the consumer use of solvents and solvent-borne substances for agrochemical use, de-icing applications, and water treatment chemicals. https://www.echa.europa.eu/csr-es-roadmap/use-maps/use-maps-library
EuPC & EuMBC 2023	EuPC-European Plastic Converters and EuMBC- European Masterbatchers and Compounders. 2023-date of access. Use maps for masterbatching, compounding and converting processes. https://www.echa.europa.eu/documents/10162/2777483/use_maps_masterbaching_compounding_converting_processes_v1-0-guidance_en.docx/941e3e9c-4376-24db-50cc-ba6797d4e5db?t=1513782717228
FEICA and EFCC 2017	FEICA and EFCC (the European Federation for Construction Chemicals). 2017. Specific Environmental Release Categories (SPERCs) for the formulation of adhesives and sealants and construction chemical products: Background Document. https://www.echa.europa.eu/documents/10162/2238308/feica_efcc_bd_spercs_form_v1_en.pdf/bbae324e-07b4-5dac-0382-83152e16684e?t=1523604621913
FEICA and EFCC 2018	FEICA and EFCC. 2018: Specific Environmental Release Categories (SPERCs) for the widespread use of adhesives and sealants and construction chemical products: Background Document. https://www.echa.europa.eu/documents/10162/2238308/feica_efcc_bd_spercs_use_wdu_v1_en.pdf/00807b37-bcc6-4d10-144d-580ed891188a?t=1523604504925
FEICA 2023	FEICA- the Association of the European Adhesive & Sealant Industry. 2023. Specific Environmental Release Categories (SPERCs) for the industrial use of adhesives and sealants: Background Document. https://www.echa.europa.eu/documents/10162/2091659/feica_bd_spercs_industrial_use_v2_en.pdf/9e571317-6822-1428-1d71-2ae596b23e30?t=1681376903672
Fertilizers Europe 2020	Fertilizers Europe. 2020. Specific Environmental Release Categories (SPERCs) for professional and consumer use of fertilizer substances: Background Document. https://www.echa.europa.eu/documents/10162/3132587/fer_eur_spercs_background+doc_v2_en.pdf/d34acbed-c4ac-74b4-6b09-3577021c5ccf?t=1611061985242
HERA 2014	HERA Human and Environmental Risk Assessments Project, a joint initiative of AISE and CEFIC (European Chemical Industry Council). 2014 (most recent posting). Human and Environmental Risk assessment on ingredients of household cleaning products. https://www.heraproject.com/RiskAssessment.cfm?Status=LR
I&P Europe 2021	I&P Europe, Imaging and Printing Association. 2021. Specific Worker Exposure Documents (SWEDs). https://www.echa.europa.eu/csr-es-roadmap/use-maps/use-maps-library
IFRA 2020	International Fragrance Association (IFRA). 2020. SPERC Factsheet Guidance Document. https://www.echa.europa.eu/documents/10162/8638907/ifra_sperc_factsheet_v1_en_december_2020_en.pdf/c7a3271f-40e7-eaf4-479f-4a2bf6ab4fee?t=1608631434134
IP&P Europe 2021	I&P Europe, Imaging and Printing Association. 2018. Explanatory note for assessors of use map and SWED [Guidance for Assessors]. https://www.echa.europa.eu/csr-es-roadmap/use-maps/use-maps-library
Meesters 2018	Meesters, J.A.J., M.M. Nijkamp, A.G. Schuur, J.D. te Biesebeek. 2018. Cleaning Products Fact Sheet. RIVM. rivm.nl/bibliotheek/rapporten/2016-0179.pdf
Meesters 2022	Meesters, J.A.J., J.D. te Biesebeek, W. ter Burg. 2022. Air Fresheners Fact Sheet. RIVM Report 2021-0233. https://www.rivm.nl/bibliotheek/rapporten/2021-0233.pdf
OECD 2009	OECD. 2009. Emission Scenario Document on coating industry (paints, lacquers, and varnishes). ENV/JM/MONO(2009)24. https://one.oecd.org/document/env/jm/mono(2009)24/en/pdf
OECD 2017a	OECD. 2017a. Emission Scenario Document on the use of textile dyes. ENV/JM/MONO(2015)50. https://one.oecd.org/document/ENV/JM/MONO(2015)50/en/pdf
OECD 2021a	OECD. 2021a. Emission Scenario Document on the use of aqueous film-forming foams in firefighting. ENV/CBC/MONO(2021)5 https://one.oecd.org/document/ENV/CBC/MONO(2021)5/en/pdf
OECD 2021b	OECD. 2021b. Emission Scenario Document on the use of vapour degreasers. ENV/CBC/MONO(2021)40. https://one.oecd.org/document/ENV/CBC/MONO(2021)40/en/pdf
Prud'homme de Lodder 2006	Prud’homme de Lodder, L.C.H., H.J. Bremmer, S.M.G.J. Pelgrom, M.V.D.Z. Park, J.G.M. van Engelen. 2006. Disinfectant Product Fact Sheet. RIVM report 32005003/2006. RIVM rapport 320005003 Disinfectant products fact sheet.
Schill and Seilacher 2020	Schill & Seilacher. 2020. Formulation Guide: Household & I & I. https://www.schillseilacher.de/fileadmin/user_upload/Produkte/Kosmetik/Formulation_Guide_Household_2020.pdf
Showell 2006	Showell, M.S. 2006. Handbook of Detergents Part D: Formulations. CRC Press, Boca Raton Florid
Stepan 2024	Stepan Products and Markets Formulation Finder. Accessed 6/29/24. https://www.stepan.com/content/stepan-dot-com/en/products-markets/formulation-finders/formulations.html
UK cosmetics notification service	GOV.UK – Submit cosmetics product notifications. Accessed 6/29/2024. https://submit.cosmetic-product-notifications.service.gov.uk/frame_formulations
UL Prospector	ULTRUS Prospector. Ingredient Search & Raw Materials Search Engine. Accessed 6/29/2024. https://www.ulprospector.com/en/na
(Confirmed all of above links working Feb 5 2025)
					99

## Sheet: WebSiteMiningTips
WebSite	Navigation Tips
AISE 2023- CleanRight	link takes user to information on familes and functions. Families are similar to OECD function categories, and function is an explanation of each. Sub-types and functions are also provided for families, and in some cases specific examples are given.
ECHA Use Map Website	Many of the individual documents cited in the DetailedOECDMapping sheet are found on the ECHA use map website: https://www.echa.europa.eu/csr-es-roadmap/use-maps/use-maps-library. From this link, select a specific product sectors (AISE is the first listed). Clicking on this brings up a series of documents, including use maps, Specific Environmental Release Categories (SPERCs), Specific Consumer E…
HERA 2014	Link brings to a substance index. Click on a specific substance. Next clck on the full risk assessment document. Within the consumer exposure section of the document, information on the typical and maximum weight range for the specific substance is provided for products in which it is used.
Schill+Seilacher GmbH	From main website, select one of "our products" categories. For this effort selected cosmetics, Household, Industrial & Institutional, Special chemicals. From the next page under downlaods, product overview will bring up a list of product names,product ingredients, and indicate the type of formulated product they might be found in. Examples of formulations are provided. They are not for a specifi…
Stepan	Link brings you to a formulation finder. This can be searched by active ingredient, formulation type, or market. Market enabled selection of industrial products, institutional and industrial cleaning, and other product categories. Selecting industrial products provides a list of formulations. Click on a formulation. Then click on the pdf file on the page that comes up for that formulation. Ingred…
UK Cosmetics Notification Portal	Link brings to a page that lists various categories of frame formulations. Click on show all sections, this then shows multiple formulation types for each category. Click on a formulation type to see its frame formulation.
UL Prospector- Raw Materials Search	Link brings to a main page-source your materials. Multiple industries are indicated, click on one (such as adhesives and sealants). The next page can then be searched by raw materials, formulations, or industry information. Clicking on raw materials brings up a list of specific substances and indicates what their function is in this type of product. On the left of the page you can also search by …
UL Prospector- Formulation search	Follow first 2 sentences above, then click on formulations. A list is then provied. Click on a specific formulation. Users need to be registered to get more information.
